# Supplementary material for: Taxonomic revision of the Pheidole megacephala species-group (Hymenoptera, Formicidae) from the Malagasy Region
Source: PeerJ. 2022 Apr 26;10:e13263. doi: 10.7717/peerj.13263 (PMC9053301; doi:10.7717/peerj.13263)
Supplement: Supplemental Information 2 [file peerj-10-13263-s002.xlsx]

## Sheet: Sheet1
	voucher ID	BOLD	GenBank	species (COI data)	included in phylogeny	comments
1	CASENT0060284-D01	ASAM3364-05	OM704654	Pheidole spinosa	yes
2	CASENT0060285-D01	ASAM3365-05	NA	Pheidole spinosa	no
3	CASENT0060288-D01	ASAM3366-05	OM704664	Pheidole spinosa	yes
4	CASENT0060289-D01	ASAM3367-05	NA	Pheidole spinosa	no
5	CASENT0060294-D01	ASAM3369-05	OM704667	Pheidole megacephala	yes
6	CASENT0060299-D01	ASAM3372-05	NA	Pheidole spinosa	no
7	CASENT0060316-D01	ASAM3375-05	OM704677	Pheidole spinosa	yes
8	CASENT0060317-D01	ASAM3376-05	NA	Pheidole spinosa	no
9	CASENT0060478-D01	ASAM3387-05	NA	Pheidole spinosa	no
10	CASENT0060479-D01	ASAM3388-05	NA	Pheidole spinosa	no
11	CASENT0065558-D01	ASAMX301-06	OM704652	Pheidole spinosa	yes
12	CASENT0065564-D01	ASAMX309-06	NA	Pheidole spinosa	no
13	CASENT0066778-D01	ASAMX342-06	NA	Pheidole spinosa	no
14	CASENT0066780-D02	ASAMX346-06	NA	Pheidole spinosa	no
15	CASENT0066783-D01	ASAMX349-06	NA	Pheidole spinosa	no
16	CASENT0109846-D01	ASAMY557-07	NA	Pheidole megacephala	no
17	CASENT0109848-D01	ASAMY558-07	NA	Pheidole megacephala	no
18	CASENT0109849-D01	ASAMY559-07	NA	Pheidole megacephala	no
19	CASENT0109852-D01	ASAMY560-07	NA	Pheidole megacephala	no
20	CASENT0109854-D01	ASAMY561-07	NA	Pheidole megacephala	no
21	CASENT0109855-D01	ASAMY562-07	NA	Pheidole megacephala	no
22	CASENT0125209-D01	ASAMY582-07	NA	Pheidole megacephala	no
23	CASENT0125212-D01	ASAMY583-07	OM704655	Pheidole megacephala	yes
24	CASENT0125219-D01	ASAMY585-07	NA	Pheidole megacephala	no
25	CASENT0125351-D01	ASAMY594-07	OM704659	Pheidole megacephala	yes
26	CASENT0125354-D01	ASAMY597-07	NA	Pheidole megacephala	no
27	CASENT0135513-D01	ASAMY633-07	NA	Pheidole megacephala	no
28	CASENT0135517-D01	ASAMY635-07	NA	Pheidole megacephala	no
29	CASENT0145384-D01	ASAND235-10	NA	Pheidole megacephala	no
30	CASENT0158882-D01	ASAND276-10	HQ924775	Pheidole megacephala	yes
31	CASENT0159007-D01	ASAND302-10	NA	Pheidole megacephala	no
32	CASENT0159740-D01	ASAND368-10	NA	Pheidole megacephala	no
33	CASENT0159766-D01	ASAND369-10	NA	Pheidole megacephala	no
34	CASENT0160735-D01	ASAND480-10	NA	Pheidole megacephala	no
35	CASENT0275854-D01	ASANE3036-13	NA	Pheidole spinosa	no
36	CASENT0275867-D01	ASANE3048-13	NA	Pheidole spinosa	no
37	CASENT0196399-D01	ASANE644-10	JN283075.1	Pheidole decepticon	yes
38	CASENT0151501-D01	ASANG808-10	JN283098.1	Pheidole spinosa	no
39	CASENT0155938-D01	ASANG831-10	JN283105.1	Pheidole spinosa	yes
40	CASENT0156014-D01	ASANG860-10	JN283115.1	Pheidole spinosa	yes
41	CASENT0156543-D01	ASANG898-10	JN283123.1	Pheidole spinosa	yes
42	CASENT0165863-D01	ASANI245-11	OM704675	Pheidole spinosa	yes
43	CASENT0202397-D01	ASANI431-11	NA	Pheidole spinosa	no
44	CASENT0206072-D01	ASANI464-11	NA	Pheidole spinosa	no
45	CASENT0213330-D01	ASANI638-11	NA	Pheidole spinosa	no
46	CASENT0213992-D01	ASANI675-11	OM704668	Pheidole spinosa	yes
47	CASENT0214606-D01	ASANI678-11	NA	Pheidole spinosa	no
48	CASENT0214606-D02	ASANI679-11	NA	Pheidole spinosa	no
49	CASENT0214679-D01	ASANI695-11	NA	Pheidole spinosa	no
50	CASENT0214679-D02	ASANI696-11	OM704676	Pheidole spinosa	yes
51	CASENT0232626-D01	ASANI754-11	OM704649	Pheidole spinosa	yes
52	CASENT0236203-D01	ASANK1191-12	OM704663	Pheidole spinosa	yes
53	CASENT0245096-D01	ASANK1801-12	OM704674	Pheidole spinosa	yes
54	CASENT0245122-D01	ASANK1817-12	OM704669	Pheidole spinosa	yes
55	CASENT0245124-D01	ASANK1818-12	NA	Pheidole spinosa	no
56	CASENT0245180-D01	ASANK1851-12	OM704671	Pheidole spinosa	yes
57	CASENT0204394-D01	ASANK203-12	OM704657	Pheidole spinosa	yes
58	CASENT0261076-D01	ASANK2071-12	NA	Pheidole spinosa	no
59	CASENT0205701-D01	ASANK211-12	NA	Pheidole spinosa	no
60	CASENT0261324-D01	ASANK2216-12	NA	Pheidole spinosa	no
61	CASENT0206153-D01	ASANK228-12	OM704665	Pheidole spinosa	yes
62	CASENT0206154-D01	ASANK229-12	NA	Pheidole spinosa	no
63	CASENT0206159-D01	ASANK230-12	NA	Pheidole spinosa	no
64	CASENT0209071-D01	ASANK251-12	NA	Pheidole spinosa	no
65	CASENT0212407-D01	ASANK422-12	OM704648	Pheidole spinosa	yes
66	CASENT0212409-D01	ASANK424-12	NA	Pheidole spinosa	no
67	CASENT0212413-D01	ASANK427-12	NA	Pheidole spinosa	no
68	CASENT0212501-D01	ASANK480-12	NA	Pheidole spinosa	no
69	CASENT0230586-D01	ASANK672-12	NA	Pheidole spinosa	no
70	CASENT0136864-D01	ASANO829-09	GU709803.1	Pheidole megatron	no
71	CASENT0136865-D01	ASANO830-09	GU709802.1	Pheidole megatron	yes
72	CASENT0137370-D01	ASANO926-09	GU709805.1	Pheidole megatron	yes
73	CASENT0146035-D01	ASANQ062-09	NA	Pheidole megatron	no
74	CASENT0146855-D01	ASANQ190-09	NA	Pheidole decepticon	no
75	CASENT0146856-D01	ASANQ191-09	NA	Pheidole decepticon	no
76	CASENT0147140-D01	ASANQ246-09	NA	Pheidole megatron	no	paratype of Pheidole megatron
77	CASENT0147141-D01	ASANQ247-09	GU710806	Pheidole megatron	yes	paratype of Pheidole megatron
78	CASENT0147161-D01	ASANQ252-09	NA	Pheidole megatron	no
79	CASENT0147183-D01	ASANQ258-09	NA	Pheidole megatron	no
80	CASENT0147193-D01	ASANQ264-09	NA	Pheidole megatron	no
81	CASENT0147194-D01	ASANQ265-09	NA	Pheidole megatron	no
82	CASENT0147241-D01	ASANQ281-09	NA	Pheidole megatron	no
83	CASENT0122982-D01	ASANU194-09	NA	Pheidole megacephala	no
84	CASENT0124885-D01	ASANU249-09	NA	Pheidole megacephala	no
85	CASENT0125044-D01	ASANU251-09	NA	Pheidole megacephala	no
86	CASENT0125492-D02	ASANU252-09	NA	Pheidole megacephala	no
87	CASENT0133216-D01	ASANU273-09	OM704653	Pheidole decepticon	yes
88	CASENT0138348-D01	ASANU315-09	NA	Pheidole megacephala	no
89	CASENT0071191-D02	ASANV043-09	NA	Pheidole megacephala	no
90	CASENT0120389-D01	ASANV072-09	OM704678	Pheidole spinosa	yes
91	CASENT0120952-D01	ASANV074-09	NA	Pheidole megacephala	no
92	CASENT0120982-D01	ASANV075-09	NA	Pheidole megacephala	no
93	CASENT0121775-D01	ASANV080-09	OM704661	Pheidole megacephala	yes
94	CASENT0122042-D01	ASANV082-09	NA	Pheidole megacephala	no
95	CASENT0122224-D01	ASANV083-09	OM704650	Pheidole megacephala	yes
96	CASENT0122934-D01	ASANV088-09	NA	Pheidole megacephala	no
97	CASENT0123090-D01	ASANV089-09	NA	Pheidole megacephala	no
98	CASENT0125487-D02	ASANV090-09	NA	Pheidole megacephala	no
99	CASENT0137631-D01	ASANV188-09	NA	Pheidole megacephala	no
100	CASENT0138072-D01	ASANV189-09	NA	Pheidole megacephala	no
101	CASENT0138280-D01	ASANV190-09	NA	Pheidole megacephala	no
102	CASENT0196672-D01	ASANV648-09	NA	Pheidole megacephala	no
103	CASENT0018926-D01	ASANX021-10	HM419336.1	Pheidole spinosa	no
104	CASENT0020585-D01	ASANX027-10	NA	Pheidole spinosa	no
105	CASENT0022664-D01	ASANX030-10	HM419338.1	Pheidole spinosa	yes
106	CASENT0031136-D01	ASANX080-10	HM880797.1	Pheidole spinosa	yes
107	CASENT0041445-D01	ASANX144-10	HM419397.1	Pheidole spinosa	yes
108	CASENT0043338-D01	ASANX165-10	HM419406.1	Pheidole spinosa	yes
109	CASENT0044509-D01	ASANX181-10	HM419410.1	Pheidole spinosa	yes
110	CASENT0048398-D01	ASANX207-10	HM419426.1	Pheidole spinosa	yes
111	CASENT0050816-D01	ASANX217-10	HM880846.1	Pheidole spinosa	yes
112	CASENT0051399-D01	ASANX220-10	HM419429.1	Pheidole spinosa	yes
113	CASENT0051814-D01	ASANX221-10	HM419430.1	Pheidole spinosa	yes
114	CASENT0054356-D01	ASANX231-10	HM419432.1	Pheidole spinosa	yes
115	CASENT0056724-D01	ASANX260-10	HM880859.1	Pheidole spinosa	yes
116	CASENT0077933-D01	ASANX343-10	OM704660	Pheidole spinosa	yes
117	CASENT0107891-D01	ASANX376-10	HM419463.1	Pheidole spinosa	yes
118	CASENT0118991-D01	ASANX397-10	HM419467.1	Pheidole spinosa	yes
119	CASENT0122074-D01	ASANX405-10	HM880886.1	Pheidole spinosa	yes
120	CASENT0122716-D01	ASANX407-10	HM880888.1	Pheidole spinosa	yes
121	CASENT0122962-D01	ASANX408-10	HM419468.1	Pheidole megatron	yes
122	CASENT0124572-D01	ASANX428-10	HM419478.1	Pheidole spinosa	no
123	CASENT0125611-D01	ASANX435-10	HM419480.1	Pheidole spinosa	yes
124	CASENT0141691-D01	ASANX479-10	HM419496.1	Pheidole spinosa	no
125	CASENT0196895-D01	ASANX543-10	NA	Pheidole spinosa	no
126	CASENT0198045-D01	ASANX666-10	HM419527.1	Pheidole spinosa	yes
127	CASENT0198046-D01	ASANX667-10	HM419528.1	Pheidole spinosa	yes
128	CASENT0198047-D01	ASANX668-10	NA	Pheidole spinosa	no
129	CASENT0198048-D01	ASANX669-10	HM419529.1	Pheidole spinosa	yes
130	CASENT0418283-D01	ASANX710-10	HM419534.1	Pheidole spinosa	yes
131	CASENT0420075-D01	ASANX714-10	HM880939.1	Pheidole spinosa	no
132	CASENT0442811-D01	ASANX770-10	HM419539.1	Pheidole spinosa	no
133	CASENT0443479-D01	ASANX772-10	NA	Pheidole spinosa	no
134	CASENT0457127-D01	ASANX786-10	HM419542.1	Pheidole spinosa	yes
135	CASENT0476118-D01	ASANX794-10	HM419548.1	Pheidole spinosa	no
136	CASENT0477194-D01	ASANX843-10	HM419549.1	Pheidole spinosa	yes
137	CASENT0484817-D01	ASANX890-10	HM419565.1	Pheidole spinosa	yes
138	CASENT0484833-D01	ASANX891-10	HM419566.1	Pheidole spinosa	yes
139	CASENT0488836-D01	ASANX907-10	HM419572.1	Pheidole spinosa	yes
140	CASENT0489569-D01	ASANX911-10	HM880971.1	Pheidole spinosa	yes
141	CASENT0492583-D01	ASANX927-10	HM419583.1	Pheidole spinosa	yes
142	CASENT0070840-D01	ASANY245-10	HQ547335.1	Pheidole spinosa	yes
143	CASENT0071381-D01	ASANY248-10	NA	Pheidole spinosa	no
144	CASENT0071432-D01	ASANY249-10	NA	Pheidole spinosa	no
145	CASENT0071457-D01	ASANY251-10	HQ547336.1	Pheidole spinosa	yes
146	CASENT0071552-D01	ASANY252-10	HQ547337.1	Pheidole spinosa	yes
147	CASENT0071554-D01	ASANY253-10	NA	Pheidole spinosa	no
148	CASENT0071790-D01	ASANY255-10	NA	Pheidole megacephala	no
149	CASENT0110610-D01	ASANY356-10	HQ547344.1	Pheidole spinosa	yes
150	CASENT0116105-D01	ASANY386-10	HQ547346.1	Pheidole megacephala	yes
151	CASENT0120056-D01	ASANY409-10	OM704673	Pheidole spinosa	yes
152	CASENT0120350-D01	ASANY412-10	HQ547350.1	Pheidole spinosa	yes
153	CASENT0120476-D01	ASANY415-10	OM704651	Pheidole megacephala	yes
154	CASENT0120909-D01	ASANY420-10	NA	Pheidole megacephala	no
155	CASENT0121713-D01	ASANY430-10	HQ547355.1	Pheidole spinosa	no
156	CASENT0121810-D01	ASANY432-10	OM704662	Pheidole spinosa	yes
157	CASENT0122158-D01	ASANY438-10	NA	Pheidole spinosa	no
158	CASENT0125300-D01	ASANY474-10	HQ547363.1	Pheidole spinosa	yes
159	CASENT0125370-D01	ASANY476-10	HQ547364.1	Pheidole spinosa	no
160	CASENT0125564-D02	ASANY478-10	NA	Pheidole megacephala	no
161	CASENT0128129-D01	ASANY485-10	OM704656	Pheidole megacephala	yes
162	CASENT0128330-D01	ASANY487-10	HQ547367.1	Pheidole spinosa	no
163	CASENT0128369-D01	ASANY489-10	HQ547368.1	Pheidole spinosa	yes
164	CASENT0136919-D01	ASANY517-10	HQ547378.1	Pheidole megatron	yes
165	CASENT0137625-D01	ASANY519-10	NA	Pheidole megacephala	no
166	CASENT0137851-D01	ASANY523-10	NA	Pheidole spinosa	no
167	CASENT0137887-D01	ASANY525-10	OM704670	Pheidole spinosa	yes
168	CASENT0147025-D01	ASANY555-10	HQ547384.1	Pheidole spinosa	yes
169	CASENT0148841-D01	ASANY560-10	HQ547387.1	Pheidole spinosa	yes
170	CASENT0149829-D01	ASANY569-10	HQ547395.1	Pheidole spinosa	yes
171	CASENT0152014-D01	ASANY580-10	HQ547402.1	Pheidole spinosa	no
172	CASENT0443474-D01	ASANY725-10	KF200645.1	Pheidole spinosa	no
173	CASENT0455749-D01	ASANY753-10	KF200753.1	Pheidole spinosa	yes
174	CASENT0485767-D01	ASANY813-10	HQ547446.1	Pheidole spinosa	no
175	CASENT0490606-D01	ASANY826-10	OM704666	Pheidole spinosa	yes
176	CASENT0132558	ASIMB548-09	OM704672	Pheidole decepticon	yes	holotype of Pheidole decepticon
177	CASENT0055882-D01	ASMA753-05	EF610041.1	Pheidole megacephala	yes	holotype of Pheidole megacephala
178	CASENT0059652-D01	ASMA782-05	EF610049.1	Pheidole megacephala	no
179	CASENT0059655-D01	ASMA785-05	EF610051.1	Pheidole megacephala	no
180	CASENT0059656-D01	ASMA786-05	EF610050.1	Pheidole megacephala	no
181	CASENT0059657-D01	ASMA787-05	EF610048.1	Pheidole megacephala	no
182	CASENT0059671-D01	ASMA788-05	EF610047.1	Pheidole megacephala	no
183	CASENT0059672-D01	ASMA789-05	EF610046.1	Pheidole megacephala	no
184	CASENT0055945-D01	ASMA902-05	EF610034.1	Pheidole megacephala	yes
185	CASENT0055946-D01	ASMA903-05	EF610030.1	Pheidole megacephala	no
186	CASENT0055947-D01	ASMA904-05	EF610032.1	Pheidole megacephala	no
187	CASENT0055956-D01	ASMA909-05	EF610031.1	Pheidole megacephala	no
188	CASENT0055957-D01	ASMA910-05	EF610027.1	Pheidole megacephala	no
189	CASENT0059592-D01	ASMA911-05	EF610025.1	Pheidole megacephala	yes
190	CASENT0059593-D01	ASMA912-05	EF610026.1	Pheidole megacephala	no
191	CASENT0059594-D01	ASMA913-05	EF610028.1	Pheidole megacephala	no
192	CASENT0059597-D01	ASMA916-05	EF610038.1	Pheidole megacephala	no
193	CASENT0056005-D01	ASMAI071-05	EF610023.1	Pheidole megacephala	no
194	CASENT0056006-D01	ASMAI072-05	EF610022.1	Pheidole megacephala	no
195	CASENT0056007-D01	ASMAI073-05	EU150294.1	Pheidole megacephala	no
196	CASENT0056008-D01	ASMAI074-05	EF610019.1	Pheidole megacephala	no
197	CASENT0056011-D01	ASMAI077-05	EF610021.1	Pheidole megacephala	no
198	CASENT0056014-D01	ASMAI078-05	EF610015.1	Pheidole megacephala	no
199	CASENT0056016-D01	ASMAI080-05	EF610014.1	Pheidole megacephala	no
200	CASENT0107016-D01	JDWAM407-05	DQ176166.1	Pheidole spinosa	no
201	CASENT0107091-D01	JDWAM448-05	DQ176131.1	Pheidole spinosa	no
202	CASENT0107190-D01	JDWAM469-05	DQ176113.1	Pheidole spinosa	yes
203	CASENT0107681-D01	JDWAM645-05	DQ176313.1	Pheidole megatron	yes
204	CASENT0107826-D01	JDWAM741-05	OM704658	Pheidole spinosa	yes
